# Supplementary material for: Light Chain Isotype and Antibody-Specificity Impact on Virus Neutralization
Source: Antibodies (Basel). 2025 Jun 17;14(2):50. doi: 10.3390/antib14020050 (PMC12189767; doi:10.3390/antib14020050)
Supplement: Supplementary file 1 [file antibodies-14-00050-s001.zip]

Archive with 1 entries (1 files):
- antibodies-3666698-supplementary.pdf
